# Supplementary material for: All-trans retinoic acid inhibits glioblastoma progression and attenuates radiation-induced brain injury
Source: JCI Insight. 2024 Nov 8;9(21):e179530. doi: 10.1172/jci.insight.179530 (PMC11601587; doi:10.1172/jci.insight.179530)
Supplement: Supporting data values [file jciinsight-9-179530-s021.xlsx]

## Sheet: Fig1
Fig 1C									Fig 1L
number	0Gy	2Gy	4Gy	6Gy	8Gy	10Gy			number	Ctrl	RT	0.01	0.1	1
1	0.0091	0.2082	0.3276	0.3476	0.4967	0.6581			1	0.3333	0.6753	0.7027	0.75	0.7353
2	0.0091	0.1959	0.2069	0.4207	0.5762	0.7355			2	0.3125	0.7042	0.7089	0.7956	0.7727
3	0	0.2449	0.2241	0.3933	0.5166	0.7548			3	0.3333	0.6752	0.7612	0.763	0.7162
Fig 1F									Fig 1M
number	Ctrl	RT	0.01	0.1	1				number	Ctrl	RT	0.01	0.1	1
1	0.0584	0.8382	0.3871	0.1927	0.06				1	0.4242	0.6571	0.5676	0.4771	0.3776
2	0.039	0.8824	0.3629	0.2202	0.09				2	0.3704	0.7122	0.5376	0.4759	0.3472
3	0.0487	0.8603	0.4355	0.1651	0.0833				3	0.3788	0.6732	0.4946	0.44	0.3241
Fig 1J									Fig 1O
number	Ctrl	RT	0.01	0.1	1				number	Ctrl	RT	0.01	0.1	1
1	0.0426236	0.961387	0.863078	0.301531	0.0357248				1	254.995	255.04	255.035	415.535	506.269
2	0.0698416	1	0.828474	0.456856	0.0554634				2	254.995	221.5	255.02	375.775	528.269
3	0.011448	0.968233	0.883983	0.656695	0.0325787				3	255.004	270.5	254.986	345.875	604.437
4	0.0651344	0.969989	0.877785	0.613598	0.0251587
5	0.0262784	0.989813	0.877785	0.6752	0.102056
6	0.0661259	0.981997	0.946878	0.619182	0.0100821
7	0.0316125	0.989813	0.964758	0.490272	0.0225185
8	0.00776006	0.964758	0.955986	0.725534	0.0643501
9	0.0355171	0.959742	0.983372	0.767501	0.0599164
10	0.0526458	0.96971	0.98315	0.787462	0.0613831
11	0.0440252	0.929828	0.998507	0.80113	0.0857369
12	0.0331818	0.962937	0.977518	0.820203	0.0151237
13	0.0217284	0.994465	0.991384	0.765566	0.0892699
14	0.036162	0.998507	0.939848	0.490272	0.0502114
15	0.0233737	0.974481	0.865237	0.579714	0.0193691
16	0.0590147	0.983457	0.969943	0.458226	0.010457
17	0.0856035	0.976992	0.974921	0.714701	0.0780065
18	0.0388001	0.996033	0.988176		0.0439952
19	0.00986442	0.968233	0.964758		0.0584133
20	0.0574952	0.983457	0.946878		0.132258
21	0.0448909	0.946878	0.982256
22		0.998688	0.984964
23		0.983457	0.969767
24			0.969989
25			0.989813
26			0.895577
27			0.828474
28			0.883983
29			0.877785

## Sheet: Fig2
Fig 2B		Ctrl				RT				RT+RA
	number	1	2	3	4	1	2	3	4	1	2	3	4
	IL6	12.9	12.74	12.72		19.58	20.88	19.83		14.47	14.5	14.6
	ILB	13.58	14.16	14.07		24	24.54	24.8		14.64	14.32	14.39
	TNFA	59.8	58.76	64.79		103.44	106.03	110.86		72.84	68.68	78.12
	MMP9	4812.5	4466.96	4910.23		9601.21	10341.2	9000.88		7091.67	6945.08	6522.75
	Fgf	20.84	22.96	21.88	19.92	28.22	29.57	29.52	28.22	22.57	19.84	18.49	18.4
	Ccl8	14.75	13.65	17.89	18.02	21.43	21.22	20.73	21.97	16.65	16.89	14.41	15.47
	Fas	3.39	3.06	4.19	4.4	6.82	7.09	7.24	6.36	4.23	4.67	4.35	4.08
Fig 2C		Ctrl						AST supernatant						AST RT supernatant						AST RT supernatant+RA
	number	1	2	3	4	5	6	1	2	3	4	5	6	1	2	3	4	5	6	1	2	3	4	5	6
	24h	0.596	0.621	0.603	0.639	0.678	0.667	0.748	0.703	0.786	0.803	0.967	0.886	0.776	0.842	0.909	0.933	0.854	0.842	0.664	0.702	0.738	0.731	0.871	0.833
	48h	1.606	1.646	1.643	1.584	1.534	1.538	2.079	1.803	2.072	2.068	1.807	1.533	2.21	2.217	1.966	1.81	1.959	2.02	1.39	1.349	1.153	1.265	1.239	1.26
	72h	2.31	2.239	2.306	2.189	2.202	2.225	2.572	2.664	2.62	2.651	2.622	2.567	2.923	2.997	3.001	2.933	3.006	3.011	2.039	1.858	1.704	1.761	1.7	1.835
	96h	2.799	2.724	2.816	2.725	2.721	2.702	2.858	2.863	2.857	2.92	2.814	2.872	2.963	3.057	3.07	3.008	3.034	3.021	2.246	2.251	2.097	2.223	2.152	2.224
	120h	2.912	2.871	2.972	2.889	2.909	2.92	2.922	2.911	2.869	2.931	2.825	2.91	3.022	3.056	3.081	2.948	3.093	3.132	2.564	2.52	2.38	2.471	2.43	2.526
Fig 2E		Ctrl				AST supernatant				AST RT supernatant				AST RT supernatant+RA
	number	1	2	3	4	1	2	3	4	1	2	3	4	1	2	3	4
	24h	0.2308	0.1633	0.1179	0.1785	0.2336	0.2455	0.4185	0.5307	0.4507	0.4172	0.3864	0.4604	0.109	0.1435	0.2488
	48h	0.3198	0.2748	0.2352	0.3934	0.3291	0.3301	0.423	0.4163	0.6607	0.5255	0.6802	0.6728	0.2438	0.2379	0.2563	0.4016
	72h	0.3686	0.5447	0.5103	0.5495	0.6146	0.7137	0.7387	0.5993	0.7487	0.8312	0.9028		0.6716	0.6169	0.6686	0.6169
Fig 2G
number	Ctrl	AST supernatant	AST RT supernatant	AST RT supernatant+RA
1	1.1	1.1	1.8	1.3
2	0.8	1.15	1.9	1.1
3	1.1	1.1	2.35	1.3
Fig 2I
number	Ctrl	AST supernatant	AST RT supernatant	AST RT supernatant+RA
1	0.8571	1.4286	5.1429	1
2	1.2857	1.2857	5.7143	1.5714
3	0.8571	1	4.5714	1.2857

## Sheet: Fig3
Fig 3C							Fig 3E
Days	ctrl	RA	RT	RT+RA			number	Ctrl	RA	RT	RT+RA
27		1					1	16.2122	16.9276	13.9128	9.32344
27							2	16.9297	15.5697	12.9443	10.9129
28	1	1		1			3	15.6682	16.7304	11.857	10.1498
28	1
28	1
29		1	1	1			Fig 3G
30	1	1	1	1			number	Ctrl	RA	RT	RT+RA
30	1	1	1	1			1	0.1946	0.2017	0.28634	0.1371
30	1						2	0.15014	15.875	0.2409	0.1296
32	1	1	1				3	0.18731	0.17245	0.25935	0.15052
33	1	1	1	1
33	1	1	1	1
33	1	1					Fig 3J
39			1				number	Ctrl	RA	RT	RT+RA
39			1				1	0.4821	0.1587	0.9375	0.1316
39			1				2	0.3448	0.1714	0.7714	0.0968
39			1				3	0.3556	0.2564	0.7667	0.0758
40			1
40			1
40			1				Fig 3L	Tumor tissues					Non-tumor tissues
40			1				number	Ctrl	RA	RT	RT+RA		Ctrl	RA	RT	RT+RA
41							1	0.1236	0.1395	0.12	0.4286		0.05	0.1	0.0833	0.15
48				0			2	0.0833	0.1212	0.2439	0.6667		0.0714	0.0588	0.0588	0.3
48				0			3	0.1354	0.1889	0.3	0.4412		0.0833	0.0833	0.0526	0.1579
48				0
48				0
48				0
48				0
48				0
48				0
48				0
50				1
55				1
70				1
70				1
70				0
70				0
70				0
70				0
70				0
70				0

## Sheet: Fig4
Fig 4C						Fig 4D
number	Ctrl	RA	RT	RT+RA		number	Ctrl	RA	RT	RT+RA
1	10.467	21.994	6.968	15.024		1	53.6	60	12.18	83.13
2	12.568	14.387	6.538	12.205		2	45.56	51.78	28.16	69.32
3	16.739	19.786	4.985	13.796		3	43.88	69.31	14.63	77.78
4	12.602	16.073	9.139	19.308		4	41.4	60.89	26.33	74.55
5	12.097	18.752	7.286	22.924		5	53.85	75.59	28.5	80.47
6	17.569	15.456	5.397	16.644		6	45.84	60.37	47.01	53.22
7	13.17		10.35	13.619		7	52.55	53.97	37.8	52.25
8	15.493		8.188	15.453		8	60.92	68.71	35.23	66.67
9	22.295		8.097			9	44.87		18.82	58.01
10	16.297		9.028
11	17.069
Fig 4G						Fig 4I
number	Ctrl	RA	RT	RT+RA		number	Ctrl	RA	RT	RT+RA
1	0.783624	0.685983	0.263746	0.541103		1	0.487335	0.40583	0.123615	0.400114
2	0.734825	0.674556	0.33681	0.62352		2	0.507939	0.457379	0.202727	0.599444
3	0.626003	0.566111	0.153492	0.605424		3	0.516931	0.49289	0.221799	0.518208
Fig 4K
gene_id	RT166	RT167	RT156	Ctrl119	Ctrl184	Ctrl189	RT	Ctrl	log2FoldChange	pvalue	padj	gene_name	gene_chr	gene_start	gene_end	gene_strand	gene_length	gene_biotype	gene_description	tf_family
ENSMUSG00000036585	1709.92	1881.94	1899.27	976.844	1349.71	821.096	1830.38	1049.22	0.802913	7.88e-06	0.000319193	Fgf1	18	38838673	38929404	-	4648	protein_coding	fibroblast growth factor 1 [Source:MGI Symbol;Acc:MGI:95515]	-
ENSMUSG00000057967	48.7305	49.9925	61.6647	19.4936	30.6985	22.0364	53.4626	24.0762	1.15027	0.00192468	0.0225981	Fgf18	11	33117430	33147400	-	1187	protein_coding	fibroblast growth factor 18 [Source:MGI Symbol;Acc:MGI:1277980]	-
ENSMUSG00000069135	241.042	305.51	215.352	190.604	205.68	157.129	253.968	184.471	0.459891	0.0254355	0.143813	Fgfr1op	17	8165501	8196804	+	4008	protein_coding	Fgfr1 oncogene partner [Source:MGI Symbol;Acc:MGI:1922546]	-
ENSMUSG00000039004	267.148	556.583	480.036	224.176	242.518	232.82	434.589	233.171	0.896313	0.000411713	0.00714013	Bmp6	13	38345107	38500302	+	3900	protein_coding	bone morphogenetic protein 6 [Source:MGI Symbol;Acc:MGI:88182]	-
ENSMUSG00000035385	8.70188	4.44378	4.74344	0	0	0.958105	5.96303	0.319368	4.03435	0.0132968	1	Ccl2	11	82035571	82037453	+	1138	protein_coding	chemokine (C-C motif) ligand 2 [Source:MGI Symbol;Acc:MGI:98259]	-
ENSMUSG00000009185	13.0528	5.55473	4.74344	2.16595	2.04657	0.958105	7.78366	1.72354	2.19588	0.0468795	1	Ccl8	11	82115185	82116799	+	511	protein_coding	chemokine (C-C motif) ligand 8 [Source:MGI Symbol;Acc:MGI:101878]	-
ENSMUSG00000032679	217.547	322.174	264.684	72.5594	99.2586	90.0619	268.135	87.2933	1.61497	2.40739e-12	1.86167e-09	Cd59a	2	104095801	104115354	+	1811	protein_coding	CD59a antigen [Source:MGI Symbol;Acc:MGI:109177]	-
ENSMUSG00000030878	569.103	780.994	580.597	294.569	322.335	231.862	643.565	282.922	1.18528	5.07602e-10	1.48894e-07	Cdr2	7	120957036	120982312	-	5684	protein_coding	cerebellar degeneration-related 2 [Source:MGI Symbol;Acc:MGI:1100885]	-
ENSMUSG00000029084	190.571	193.304	257.094	69.3105	133.027	55.5701	213.657	85.9692	1.31446	4.38605e-05	0.00128799	Cd38	5	43868553	43912375	+	3890	protein_coding	CD38 antigen [Source:MGI Symbol;Acc:MGI:107474]	-
ENSMUSG00000037706	6190.52	6267.95	6564.92	4457.53	5298.57	4530.88	6341.13	4762.33	0.413066	8.96547e-05	0.00222996	Cd81	7	143052739	143067934	+	2879	protein_coding	CD81 antigen [Source:MGI Symbol;Acc:MGI:1096398]	-
ENSMUSG00000000682	36.5479	43.3269	42.6909	17.3276	15.3493	21.0783	40.8552	17.9184	1.18425	0.00343646	0.0345127	Cd52	4	134082448	134095082	-	1187	protein_coding	CD52 antigen [Source:MGI Symbol;Acc:MGI:1346088]	-
ENSMUSG00000047798	11.3124	5.55473	10.4356	0	1.02328	0.958105	9.10091	0.660463	3.76085	0.00549505	1	Cd300lf	11	115116214	115133992	-	5149	protein_coding	CD300 molecule like family member F [Source:MGI Symbol;Acc:MGI:2442359]	-
ENSMUSG00000046186	35.6777	115.538	92.9714	14.0787	54.2341	30.6594	81.3958	32.9907	1.29752	0.0150931	0.100109	Cd109	9	78615546	78716253	+	6900	protein_coding	CD109 antigen [Source:MGI Symbol;Acc:MGI:2445221]	-
ENSMUSG00000053977	2.61056	8.88756	11.3843	1.08298	0	1.91621	7.62746	0.999729	2.90977	0.0284566	1	Cd8a	6	71373427	71379173	+	3637	protein_coding	CD8 antigen, alpha chain [Source:MGI Symbol;Acc:MGI:88346]	-
ENSMUSG00000005087	71.3554	71.1005	102.458	31.4063	70.6066	45.9891	81.6381	49.334	0.725674	0.0439459	0.206648	Cd44	2	102811141	102901665	-	6776	protein_coding	CD44 antigen [Source:MGI Symbol;Acc:MGI:88338]	-
ENSMUSG00000014599	454.238	536.586	522.727	380.125	366.336	435.938	504.517	394.133	0.354353	0.0148934	0.0993152	Csf1	3	107741048	107760469	-	5281	protein_coding	colony stimulating factor 1 (macrophage) [Source:MGI Symbol;Acc:MGI:1339753]	-
ENSMUSG00000024778	58.3026	49.9925	28.4606	21.6595	28.652	18.204	45.5853	22.8385	0.999175	0.0217951	0.129064	Fas	19	34290659	34327770	+	1801	protein_coding	Fas (TNF receptor superfamily member 6) [Source:MGI Symbol;Acc:MGI:95484]	-
ENSMUSG00000054252	3175.32	2745.15	3103.16	2288.33	2040.43	1578	3007.87	1968.92	0.611848	5.80275e-05	0.00159745	Fgfr3	5	33721674	33737068	+	7158	protein_coding	fibroblast growth factor receptor 3 [Source:MGI Symbol;Acc:MGI:95524]	-
ENSMUSG00000020327	101.812	86.6537	125.227	63.8956	77.7696	55.5701	104.564	65.7451	0.672801	0.013966	0.0956922	Fgf22	10	79755076	79758596	+	2247	protein_coding	fibroblast growth factor 22 [Source:MGI Symbol;Acc:MGI:1914362]	-
ENSMUSG00000018486	187.961	112.205	246.659	3.24893	41.9547	11.4973	182.275	18.9003	3.269	0.000501854	0.00831357	Wnt9b	11	103727364	103749821	-	4518	protein_coding	wingless-type MMTV integration site family, member 9B [Source:MGI Symbol;Acc:MGI:1197020]	-
ENSMUSG00000015957	12.1826	41.105	29.4093	3.24893	8.18627	2.87432	27.5656	4.76984	2.5253	0.000566171	0.00910423	Wnt11	7	98835112	98855195	+	4137	protein_coding	wingless-type MMTV integration site family, member 11 [Source:MGI Symbol;Acc:MGI:101948]	-
ENSMUSG00000030317	825.808	790.993	790.257	524.16	519.828	376.535	802.353	473.508	0.762102	1.30612e-06	7.68891e-05	Timp4	6	115241892	115252205	-	5894	protein_coding	tissue inhibitor of metalloproteinase 4 [Source:MGI Symbol;Acc:MGI:109125]	-
ENSMUSG00000053475	322.84	309.954	250.454	144.036	163.725	130.302	294.416	146.021	1.01237	1.10321e-07	1.10405e-05	Tnfaip6	2	52038009	52056686	+	1710	protein_coding	tumor necrosis factor alpha induced protein 6 [Source:MGI Symbol;Acc:MGI:1195266]	-
ENSMUSG00000028362	15.6634	3.33284	4.74344	0	2.04657	0	7.91322	0.68219	3.54928	0.0205988	1	Tnfsf8	4	63831308	63861347	-	3807	protein_coding	tumor necrosis factor (ligand) superfamily, member 8 [Source:MGI Symbol;Acc:MGI:88328]	-
ENSMUSG00000039323	802.313	1900.83	1320.57	662.781	444.105	606.481	1341.24	571.122	1.23111	6.11e-06	0.000257936	Igfbp2	1	72824503	72852474	+	1847	protein_coding	insulin-like growth factor binding protein 2 [Source:MGI Symbol;Acc:MGI:96437]	-
ENSMUSG00000020427	253.225	281.069	295.991	184.106	203.634	217.49	276.761	201.743	0.454094	0.00634063	0.054006	Igfbp3	11	7206086	7213923	-	3130	protein_coding	insulin-like growth factor binding protein 3 [Source:MGI Symbol;Acc:MGI:96438]	-
Fig 4L						Fig 4M
number	Ctrl	RA	RT	RT+RA		number	Ctrl	RA	RT	RT+RA
1	54.9	48.98	92.1	61.03		1	10.11	11.01	12.8	9.29
2	51.26	58.79	86.12	57.03		2	9.67	8.93	14.32	11.19
3	60.14	50.97	92.18	63.59		3	11.41	7.56	13.5	11.81
4	64.02		87.47	74.51		4	9.65		15.72	10.15
Fig 4N						Fig 4O
number	Ctrl	RA	RT	RT+RA		number	Ctrl	RA	RT	RT+RA
1	1.10002	1.12886	4.76918	1.63094		1	1.00147	0.985893	3.67392	1.43146
2	0.91417	1.47252	2.91789	1.70939		2	1.00551	1.5991	4.47363	1.15793
3	1.11301	1.06663	3.23264	2.08414		3	1.36071	1.557	2.9684	1.34734
Fig 4P						Fig 4Q
number	Ctrl	RA	RT	RT+RA		number	Ctrl	RA	RT	RT+RA
1	0.988047	1.18841	8.40103	1.80928		1	0.754893	1.21012	4.61457	1.09726
2	0.912187	0.859856	6.04408	1.68714		2	1.02411	1.16355	2.08202	0.605893
3	1.2429	1.45648	3.61879	2.32957		3	0.986794	1.01378	4.90408	0.9684
						4	0.989529	1.30668	2.34935	1.41251
						5			2.29504	1.48258
Fig 4R						Fig 4S
number	Ctrl	RA	RT	RT+RA		number	Ctrl	RA	RT	RT+RA
1	1.00065	0.875819	4.56846	1.84044		1	0.758968	0.629703	4.80656	1.36073
2	0.933717	1.07099	3.44405	1.87201		2	0.869249	0.686352	4.12988	0.946272
3	0.890446	0.869132	3.18351	1.54661		3	1.07734	1.27049	5.06499	1.17663
4	0.770075	0.933717	6.97136	1.08113		4	0.754087	0.754087	1.77232	0.861069
5			9.06826	1.63408		5			1.63011	1.17279

## Sheet: Fig5
Fig 5E
gene_id	RT166	RT167	RT156	Ctrl119	Ctrl184	Ctrl189	RT	Ctrl	log2FoldChange	pvalue	padj	gene_name	gene_chr	gene_start	gene_end	gene_strand	gene_length	gene_biotype	gene_description	tf_family
ENSMUSG00000031349	310.657	331.062	314.016	360.631	457.408	386.116	318.578	401.385	-0.334322	0.0285824	0.155557	Nsdhl	X	72918557	72958514	+	2853	protein_coding	NAD(P) dependent steroid dehydrogenase-like [Source:MGI Symbol;Acc:MGI:1099438]	-
ENSMUSG00000031278	1424.5	1366.46	1487.54	1594.14	1844.98	1853.93	1426.17	1764.35	-0.307024	0.00543419	0.0483991	Acsl4	X	142317993	142390535	-	5405	protein_coding	acyl-CoA synthetase long-chain family member 4 [Source:MGI Symbol;Acc:MGI:1354713]	-
ENSMUSG00000036078	456.849	364.39	447.781	530.658	507.549	553.785	423.006	530.664	-0.325146	0.0235488	0.136596	Sigmar1	4	41738493	41756157	-	3136	protein_coding	sigma non-opioid intracellular receptor 1 [Source:MGI Symbol;Acc:MGI:1195268]	-
ENSMUSG00000020361	4882.63	4731.52	4973.02	5453.87	5551.32	5569.47	4862.39	5524.88	-0.184203	0.0203954	0.123088	Hspa4	11	53259814	53300457	-	5528	protein_coding	heat shock protein 4 [Source:MGI Symbol;Acc:MGI:1342292]	-
ENSMUSG00000024068	893.683	1024.29	940.15	1113.3	1040.68	1205.3	952.708	1119.76	-0.234163	0.0471975	0.216089	Spast	17	74338987	74391115	+	6164	protein_coding	spastin [Source:MGI Symbol;Acc:MGI:1858896]	-
ENSMUSG00000036580	934.582	906.531	931.611	759.166	779.743	757.861	924.241	765.59	0.27199	0.00778984	0.0630188	Spg20	3	55112108	55137322	+	7683	protein_coding	spastic paraplegia 20, spartin (Troyer syndrome) homolog (human) [Source:MGI Symbol;Acc:MGI:2139806]	-
ENSMUSG00000029311	837.991	778.772	745.669	615.13	704.02	659.177	787.477	659.442	0.256128	0.0339182	0.17423	Hsd17b11	5	103989762	104021919	-	3265	protein_coding	hydroxysteroid (17-beta) dehydrogenase 11 [Source:MGI Symbol;Acc:MGI:2149821]	-
ENSMUSG00000024851	4481.47	4366.01	4769.05	3900.88	4101.32	3761.52	4538.85	3921.24	0.211154	0.0207368	0.124399	Pitpnm1	19	4099998	4113965	+	6889	protein_coding	phosphatidylinositol transfer protein, membrane-associated 1 [Source:MGI Symbol;Acc:MGI:1197524]	-
ENSMUSG00000032231	164.466	232.188	239.069	150.534	174.982	146.59	211.907	157.368	0.427119	0.0464669	0.213833	Anxa2	9	69453620	69491795	+	3731	protein_coding	annexin A2 [Source:MGI Symbol;Acc:MGI:88246]	-
ENSMUSG00000002831	920.659	948.747	375.68	43.319	34.7917	21.0783	748.362	33.063	4.506	2.28e-36	3.87e-32	Plin4	17	56100591	56109803	-	5777	protein_coding	perilipin 4 [Source:MGI Symbol;Acc:MGI:1929709]	-
ENSMUSG00000024197	455.108	455.487	350.066	183.023	229.216	202.16	420.221	204.8	1.03606	8.05e-09	1.43e-06	Plin3	17	56277476	56292873	-	3786	protein_coding	perilipin 3 [Source:MGI Symbol;Acc:MGI:1914155]	-
ENSMUSG00000046402	191.441	456.598	307.375	168.944	237.402	159.045	318.472	188.464	0.754676	0.0129553	0.0907232	Rbp1	9	98422961	98446575	+	2652	protein_coding	retinol binding protein 1, cellular [Source:MGI Symbol;Acc:MGI:97876]	-
ENSMUSG00000025509	727.477	586.579	569.213	389.871	383.732	279.767	627.756	351.123	0.840126	3.38e-06	0.000163124	Pnpla2	7	141455198	141460743	+	3020	protein_coding	patatin-like phospholipase domain containing 2 [Source:MGI Symbol;Acc:MGI:1914103]	-
ENSMUSG00000054619	717.035	843.207	584.392	455.933	434.896	346.834	714.878	412.554	0.79308	1.16e-05	0.00043169	Mettl7a1	15	100304140	100328662	+	2595	protein_coding	methyltransferase like 7A1 [Source:MGI Symbol;Acc:MGI:1916523]	-
ENSMUSG00000016128	308.047	417.715	265.633	175.442	216.936	171.501	330.465	187.96	0.812066	0.000177565	0.00376442	Stard13	5	151037510	151233836	-	8594	protein_coding	StAR-related lipid transfer (START) domain containing 13 [Source:MGI Symbol;Acc:MGI:2385331]	-
Fig 5F
number	Ctrl	RA	RT	RT+RA
1	0.780197	1.86169	22.1097	0.714715
2	0.997808	1.9237	13.1524	5.30396
3	0.784992	1.67328	32.3897	1.9898
4			20.2038	11.2939
5			32.3757	7.30522
Fig 5H
number	Ctrl	RA	RT	RT+RA
1	8	3	77	3
2	14	0	57	0
3	17	3	78	3
4	8	3	68	3
5	6	3	78	6
Fig 5I
number	Ctrl	RA	RT	RT+RA
1	1	4	60	14
2	3	6	55	10
3	2	3	50	12

## Sheet: FigS1
Fig S1C
number	Ctrl	RT	0.01	0.1	1
1	0.017	0.9583	0.6047	0.4355	0.0897
2	0.0341	0.8333	0.5581	0.4032	0.1282
3	0.0085	0.9792	0.5116	0.3226	0.1795

## Sheet: FigS2
	Fig S2B
Fig S2B		Ctrl						AST supernatant						AST RT supernatant						AST RT supernatant+RA
	number	1	2	3	4	5	6	1	2	3	4	5	6	1	2	3	4	5	6	1	2	3	4	5	6
	24h	0.286	0.308	0.322	0.31	0.325	0.317	0.316	0.312	0.305	0.309	0.304	0.312	0.298	0.316	0.311	0.301	0.302	0.307	0.293	0.306	0.304	0.308	0.325	0.301
	48h	0.415	0.407	0.391	0.352	0.295	0.367	0.594	0.594	0.576	0.504	0.467	0.419	0.907	0.725	0.798	0.772	0.887	0.747	0.537	0.517	0.475	0.462	0.434	0.358
	72h	0.513	0.479	0.457	0.463	0.518	0.486	0.75	0.768	0.695	0.655	0.645	0.634	1.067	1.085	0.922	1.033	0.91	0.892	0.723	0.714	0.639	0.677	0.658	0.607
	96h	1.379	1.305	1.296	0.963	0.883	1.04	1.451	1.223	1.221	1.326	1.226	1.327	1.864	1.83	1.532	1.574	1.618	1.533	1.118	1.25	1.503	1.245	1.352	1.057
	120h	1.507	1.41	1.501	1.494	1.636		2.03	1.719	1.044	1.761	1.182		2.074	2.303	2	1.896	2.133		1.724	1.489	1.671	1.447	0.771
	Fig S2D
		Ctrl				AST supernatant				AST RT supernatant				AST RT supernatant+RA
Fig S2D	number	1	2	3	4	1	2	3	4	1	2	3	4	1	2	3
	24h	0.2392	0.2896	0.2532	0.2361	0.2444	0.2004	0.2025		0.3925	0.4609	0.3998	0.434	0.267	0.2429	0.2746
	48h	0.4619	0.4769	0.5589		0.4868	0.4698	0.4653	0.4063	0.8486	0.8184	0.8045	0.6212	0.3471	0.3783	0.3162
	72h	0.5995	0.5312	0.4714		0.619	0.5551	0.4674	0.4891	0.9555	0.9658	0.9747		0.5742	0.5892	0.4855
Fig S2F	Fig S2F
number	Ctrl	AST supernatant	AST RT supernatant	AST RT supernatant+RA
1	0.9137	1.2183	2.1853	1.1041
2	1.0051	1.3401	2.4822	1.0203
3	1.0812	1.066	2.033	0.9213
Fig S2H	Fig S2H
number	Ctrl	AST supernatant	AST RT supernatant	AST RT supernatant+RA
1	0.991736	1.23967	4.71074	1.73554
2	0.966942	1.33884	4.46281	1.4876
3	1.04132	1.19008	4.95868	1.98347

## Sheet: FigS3
Fig S3B
number	0Gy	2Gy	4Gy	6Gy	8Gy	10Gy
1	0.3817	0.2	0.7358	0.3182	0.3297	0.1858
2	0.3148	0.1826	0.7447	0.375	0.2391	0.2685
3	0.2826	0.2727	0.7241	0.3529	0.2561	0.3
Fig S3E
number	Ctrl	RT	0.01	0.1	1
1	0.0108	0.4083	0.3571	0.2727	0.1522
2	0.0202	0.4063	0.3268	0.23	0.1987
3	0	0.4734	0.3114	0.2049	0.1871

## Sheet: FigS4
Fig S4A
Days	Ctrl													RA-150ug/kg									RA-450ug/kg									RA-900ug/kg									RT
1	24.5	26.88	23.85	19.56	22.06	23.29	23.98	24.06	23.48	23.18	25.37	21.67		23.27	22.22	23.82	24.85	23.02	22.9	22.08	24.35		25	25.39	22.82	23.86	23.6	24.09	24.68	24.62		24.49	23.16	23.92	24.54	24.1	25.1	22.06	24.29		22.98	23	21.14	21.18	24.8	22.16	21.54	22.36	23.35
4	23.57	25.99	22.16	20.19	22.99	23.26	22.88	23.29	22.3	22.46	24.85	21.78		23.34	21.79	22.75	24	23.16	23.16	21.06	22.58		24.48	24.48	21.62	22.43	23.68	23.68	23.99	23.26		23.49	22.18	23.19	22.92	23.18	23	22.08	24.34		21.24	23.31	19.7	20	24.73	21.08	20.39	21.7	20.88
7	21	23.38	23.38	19.34	22.68	22	20	23.8	22.69	21.65	23.38	20.79		22.18	22.19	21.9	22.12	20.34	20.39	21	21.1		25.08	24.98	21.79	21.89	21.94	24.13	23.12	22.58		22.13	22.73	22.92	22.84	22.98	24.22	23.09	25.57		17.88	18	18	19.81	17.99	19.77	17.78	18.08	17.98
10	22.25	23.83	23.83	20.52	22.97	22	21.21	23.61	20.82	23.66	24.67	21.73		23.03	20	22.92	23.67	21.84	21.84	22	22.87		25	26	22	22.12	22.88	23.72	24	22.56		23.58	22.1	20	23.38	23.48	24	24.06	25.8		19	19.38	22.2	22.5	20.1	20.92	20.9	19.35	18.9
13	24.68	28.13	24.45	21.79	24.84	23.28	23.2	25.83	23.01	24	26	22.96		24.24	22.38	23.41	24	23.28	24.08	23.49	23.8		25.78	26.39	23.01	22.89	23.79	24.52	24.89	23.5		24.96	23.31	22.49	24.1	24.22	25.02	22.29	25.79		22.07	20.9	21.68	23.46	21.37	21.8	22.92	21.4	20.69
16	25.8	28.69	25.81	23.16	25	25.08	24	25	23.69	20.99	27.38	23.68		24.53	21.74	23.71	24	24.54	24.63	24.81	24.78		26.02	27.13	24.24	22.37	24	25.37	24.89	25		25.83	24.2	23.51	25.34	23.25	25.55	24.07	26.68		23.78	21.66	22.83	23.83	23.09	23.19	23.47	21.9	23.18
19	26	28.7	25.18	22.78	23.73	25.09	23.69	25.65	23.92		26.75	22.97		23.9	22.9	24.39	24.4	23.52	24.78	24.26	24.07		26.4	25.9	22.69	22.36	22.36	24.38	23.8	23.69		25.8	22.9	22.76	24	21	23.84	23.97	26		23.42	21.13	21.25	22.78	21.96	21.62	22.89	21	21.88
21	25	28	26.72	23.12	23.79	24.79	24.98	25.62	24.92		27.43	24		24.35	23.89	24.08	25.49	24.03	25.42	25.26	25		27.1	27	23.96	23.99	23.99	25.63	25	24.73		26.12	23.31	23.59	24.71	21.82	23.79	24.39	25.3		24.35	21.82	22.88	23.39	23.26	22.32	23.9	22.49	22.88
24	26.19	28.58	25.88	23.46	24.45	25.2	24.8	26	25		27.54	24.24		24.98	23.11	24.89	25.89	24.01	25.53	25.2	25.46		27	27	24	23.17	25.48	25.93	25.42	24.94		26.93	22.96	23.26	24.92	26.16	26.16	23.28	24.48		24.19	21.98	24	24	23.25	22.73	24.38	22.12	23.92
27	25.99	28	25.11	22.97	24.82	25.06	25.62	26.83	24.98		27	24.38		24.7	22.35	24.34	26	24.63	26	25.96	25.24		27	27.35	24.59	24.82	25.19	25.97	26	24		26	22.6	23.26	25.59	21.54	26.16	23.23	24.74		24.12	21.78	23.8	23.68	23.91	22.38	24.57	22.32	22.89
30	27.06	28.29	25.83	23.58	24.59	25.25	25.42	26.4	24.9		27.58	24.14		24.29	23	25	26	24.26	26.19	25.02	24.52		27.5	27.69	24.93	24.32	25.5	26.67	25.73	25.12		25.2	22.29	22.63	24.83	21.15	26.32	22.35	24.12		24	21.97	22.98	23	23.2	22.78	24.54	22.48	23.26
33	27.08	29.1	25.91	24.59	24.91	26.37	25.86	27.64	25.58		28.69	25.11		24.76	22.79	24.49	26.08	24.09	25.74	25.2	24.73		27.53	27.72	24.26	24	25.48	26.36	25.27	25.5		24.84	22.16	23.09	25.16	20.79	26.32	22.89	24.63		21.89	21.27	22.97	22.78	23.15	22.2	24.39	22.67	21.96
36	28.82	28.87	26.71	24.91	25.38	26.36	26.29	27.94	26.96		28.86	25.36		25.2	24.2	25.36	26.61	25.23	26.93	26.39	26.5		27.91	28.31	25.09	25.09	26.42	26.82	26.9	26.02		24.18	23.62	22.75	24.3	20.84	26.61	21.93	24.29		22.19	21.29	17.78	23.28	23.03	20.66	24.58	22.3	21.54
39	28.8	30.81	27.04	25.38	26.03	27.82	27.05	27.04	26.85		30	26.32		25.86	24.66	26.23	27.78	25.78	28.69	27.08	27.1		28.11	29.8	26.09	26.01	26.36	26.8	26.75	26.8		23.59	23.11	23.09	24.39	20.86	27.03	21.9	24.12		19.38	23.85	17.77	23.98	23.43	17.06	24.58	22.93	17.68
42	29.39	30.24	25.8	25.8	26.98	27.2	27.95	29.89	27.05		30	26.2		26.26	25.84	27	29	26	29	28.15	28.83		29.44	29.58	25.9	27.06	28.82	27.8	28.82	27.78		24	23.5	21.88	25.03	21.55	28	21.89	24.89		19.28	22.28	15	23.02	24.58	16.67	23.55	22.42	18.03
45	29.41	30.88	28.39	25.96	27.29	26.79	27.04	29.31	27.85		31	27.04		27.13	25.9	28.38	29.03	27.04	29.08	29	28.5		29.54	29.98	26.52	26.49	26.8	27.3	28	27.86		23.98	22.45	19.68	22.93	18.76	27.68	22.87	24.49		20.34	22	15.69	23	23.55	15.92	23.57	23.91	17
48	29	31.13	28.68	25.3	26.79	27.31	27.57	29.87	28.39		31	26.4		27.86	27	27.12	29	27.09	29.06	29.01	30.68		29	30.06	27.09	27.93	27.9	27.88	28	28.06		24.99	23.36	19.7	23.21	19	27	23.13	25.93		19.43	22.85	16	23.88	23.67	16.1	23.07	23	16
51	30	31	28	26	26.9	27	27.8	29	29		31.1	26.5		27	27.34	26.98	30	28	29	29	30.18		30.6	30.36	27.53	27.67	27.3	28	28.59	27.97		24	22.35	19.78	23.28	19.2	26.98	22	23.96		19	21.85	16.79	23	22	16.7	21	19.08	16.03
54	30	31	28	27	27	28.2	28	29.01	28.9		31.2	26.7		27.05	26.45	28	30	28.79	29.38	30	29.63		30.7	30.78	27.48	27	27.88	28.02	28	27.99		23.25	22.37	19.98	23.6	19.52	25.1	21.06	24		19.2	21	16.9	23	22.1	16	21.1	18	15.47
57	30.1	31.1	28.5	28	27.5	28.8	28.8	29	28.8		31.4	26.8		27	27	28.69	30	29.39	29.74	29.9	29		31	30	27	28	28.02	28	28.96	28		23	22		23	20.13	26	21	23		19.45	22	16.2	23.58	22.4	17.64	17	17	15
Fig S4C		RA				RT+RA				Fig S4D		RA					RT+RA
number	Ctrl	150	450	900	RT	150	450	900		number	Ctrl	150		450	900	RT	150	450	900
1	10.467	10.538	21.994	4.852	12.056	7.999	8.015	5.924		1	7.4	2.6		14.2	1.8	4	13.8	9.5	7
2	12.568	13.007	14.387	2.536	6.968	8.707	15.024	12.33		2	6	3.7		9.9	2.8	4.8	3.9	15.3	3.1
3	16.739	12.582	20.828	7.091	6.538	9.682	12.205	13.51		3	7	8		5.6	4.8	0.8	3.1	12.4	5.3
4	12.602	10.91	19.786	8.856	4.985	5.913	13.796	8.557		4	12.7	5.2		7.5	3.5	2.1	6.4	14	9.4
5	12.097	12.63	16.073	10.418	9.139	8.337	19.308	11.117		5	6	9.2		4.4	11.6	3.8	12.9	14.7	7.4
6	17.569	16.521	18.752	5.34	7.286	4.285	22.924			6	11.6	7.1		10.5	8	4	5.9	4.5	3.3
7	13.17	17.067	11.461	10.857	5.397	17.887	16.644			7	9	6.7				5.5	2.7	7.6
8	15.493	14.833	15.456	6.937	10.35	10.446	13.619			8	10.4	7.1				5.4	0.8	5.5
9	22.295				8.188	5.424	15.453			9	9.5					2.7	2.2
10	16.297				8.097	5.363				10	5.8					5.8	7.9
11	17.069				9.028	7.567				11	9.8						5.5
12					5.874	8.765				12
										Fig S4F		RA					RT+RA
Fig S4E		RA				RT+RA				number	Ctrl	150		450	900	RT	150	450	900
number	Ctrl	150	450	900	RT	150	450	900		1	84	67		93	33	50	50	118	112
1	96.5	125.6	19.5	209	162.1	143	139.1	177.4		2	87	86		102	16	52	69	80	43
2	106.8	113.4	69.9	243	163	136.5	89.5	106.1		3	108	86		144	60	38	66	91	70
3	64	123.2	47.9	154.5	197.1	127.2	105.1	70.2		4	87	83		127	56	32	51	128	102
4	106.8	94.4	67	137.6	132.5	186.8	82.9	132.9		5	110	90		120	81	52	57	164	57
5	77.4	90.7	92.1	179.8	122.1	147.3	58.7	106.8		6	123	122		131	38	80	25	115	69
6	62.7	88.1	64.9	105.7	148.9	192.3	32.1			7	95	113		81	96	40	67	95
7	61.3	76.1	92.1	163	129.5	35.8	87.1			8	107	97		101	59	71	70	102
8	77.5	62.3			151.7	114.2	98			9	152					52	29
9	31.5				148.9	184.5	109.7			10	115					51	36
10	64.4				108.1	187.1				11	108					62	54
11	72.6				160.2	138.7				12						43	61
12						143.6
Fig S4G										Fig S4H
number	Ctrl	RA	RT	RT+RA						number	Ctrl	RA		RT	RT+RA
1	7.4	14.2	4.8	9.5						1	96.5	19.5		162.1	89.5
2	6	9.9	0.8	15.3						2	106.8	69.9		163	105.1
3	7	7.5	2.1	12.4						3	64	67		197.1	82.9
4	12.7	4.4	3.8	14						4	106.8	92.1		132.5	58.7
5	6	10.5	4	14.7						5	77.4	64.9		122.1	32.1
6	11.6	5.6	5.5	4.5						6	62.7	92.1		148.9	87.1
7	9		5.4	7.6						7	61.3			129.5	98
8	10.4		2.7	5.5						8	77.5			151.7	109.7
9	9.5		5.8							9	31.5			148.9
10	5.8		4							10	64.4			108.1
11	9.8									11	72.6
Fig S4I										Fig S4J	familar
number	Ctrl	RA	RT	RT+RA						number	1	2		3	4	5	6	7	8	9	10
1	84	93	52	118						Ctrl	0.464	0.544444		0.278912	0.461538	0.541601	0.474474	0.390836					0.538462	0.458399	0.525526	0.609164
2	87	102	38	80					RA	150	0.387409	0.415479		0.504043	0.374707	0.270142	0.161184	0.327236	0.414122				0.625293	0.729858	0.838816	0.672764	0.585878
3	108	127	32	91						450	0.4	0.482201		0.306878	0.391071	0.244083	0.396262	0.46028	0.312865				0.608929	0.755917	0.603738	0.53972	0.687135
4	87	120	52	128						900	0.849624	0.522936		0.640523	0.136986	0.783251	0.357349						0.863014	0.216749	0.642651
5	110	131	80	164						RT	0.653333	0.285047		0.470085	0.378029	0.352287	0.775148						0.378029	0.352287	0.775148
6	123	101	40	115					RT+RA	150	0.452381	0.488914		0.638298	0.631336	0.722992	0.500785	0.739837	0.564133	0.517564	0.390244		0.368664	0.277008	0.499215	0.260163	0.435867	0.482436	0.609756	1
7	95		71	95						450	0.168675	0.306802		0.222222	0.254459	0.195323	0.467784	0.477477	0.333333	0.419903			0.745541	0.804677	0.532216	0.522523	0.666667	0.580097
8	107		52	102						900	0.289216	0.420245		0.176471	0.441558	0.362025							0.558442	0.637975
9	152		51
10	115		62
11	108
Fig S4K		RA				RT+RA				Fig S4L	familar										novel
number	Ctrl	150	450	900	RT	150	450	900		number	1	2		3	4	5	6	7	8	9	1	2	6	7	8	9
1	53.6	61.26	60	17.57	12.18	54.76	83.13	71.08		ctrl	0.464	0.278912		0.461538	0.474474	0.390836	0.551331				0.536	0.525526	0.721088	0.538462
2	45.56	58.45	51.78	86.63	28.16	51.11	69.32	57.98		RA	0.4	0.482201		0.306878	0.391071	0.244083	0.396262	0.46028	0.312865		0.6	0.517799	0.603738	0.53972	0.687135
3	43.88	49.6	69.31	47.71	14.63	36.17	77.78	55.84		RT	0.346667	0.714953		0.529915	0.621971	0.647713	0.224852				0.653333	0.285047	0.775148
4	41.4	62.53	60.89	35.95	26.33	36.87	74.55	63.8		RT+RA	0.168675	0.306802		0.222222	0.254459	0.195323	0.467784	0.477477	0.333333	0.419903	0.831325	0.693198	0.532216	0.522523	0.666667	0.580097
5	53.85	72.99	75.59	21.67	28.5	27.7	80.47
6	45.84	83.88	60.37	64.27	47.01	49.92	53.22
7	52.55	67.28	53.97		37.8	43.59	52.25
8	60.92	58.59	68.71		35.23	48.24	66.67
9	44.87				18.82	60.98	58.01
										Fig S4O
Fig S4N										number	Ctrl	RA		RT	RT+RA
number	Ctrl	RA	RT	RT+RA						1	1.37121	1.4655		0.672643	1.60901
1	0.875035	0.921122	0.331281	0.894796						2	1.11634	0.927115		0.425243	1.41227
2	0.542816	0.84913	0.324933	0.78368						3	1.00078	0.881391		0.428034	1.23081
3	0.718178	0.8579	0.162788	0.98165
Fig S4P										Fig S4Q
number	Ctrl	RA	RT	RT+RA						number	Ctrl	RA		RT	RT+RA
1	0.638292	0.449693	0.93626	0.546571						1	0.685736	0.72555		1.23561	0.435067
2	0.388832	0.458256	0.974024	0.497518						2	0.781437	0.826313		1.14661	0.593542
3	0.286745	0.217256	1.18958	0.547042						3	0.650996	0.628149		1.06355	0.822784
Fig S4R										Fig S4S
number	Ctrl	RA	RT	RT+RA						number	Ctrl	RA		RT	RT+RA
1	0.610822	0.359165	1.04167	0.265679						1	0.499159	0.691965		1.15091	0.617664
2	0.406513	0.384344	1.22646	0.289481						2	0.577159	0.691719		0.869846	0.609294
3	0.448338	0.3101	0.7378	0.470288						3	0.196411	0.246939		0.871732	0.354531
Fig S4T
number	Ctrl	RA	RT	RT+RA
1	0.78089	0.661799	1.31521	0.767618
2	0.375692	0.765361	2.20782	1.0112
3	0.567726	0.687423	1.88348	1.16679
[truncated: 35 more columns]

## Sheet: FigS5
Fig S5A						Fig S5B
number	Ctrl	RA	RT	RT+RA		number	Ctrl	RA	RT	RT+RA
1	0.875317	0.962631	1.13102	0.821769		1	0.797605	0.948055	1.19642	0.895601
2	0.806419	0.995307	1.11831	0.992034		2	0.894129	0.962682	1.21162	1.08823
3	0.782755	0.838497	1.20368	0.992589		3	0.959634	1.19323	1.5008	0.464453
						4	1.22833	1.57421	1.73212	0.850486
Fig S5C						Fig S5F
number	Ctrl	RA	RT	RT+RA		number	Ctrl	RA	RT	RT+RA
1	0.808915	0.909896	1.2361	0.803623		1	0.77022	0.577348	1.15019	0.656263
2	0.420374	1.02362	1.09622	0.490758		2	0.788293	0.72025	1.08062	0.959774
3	0.973371	0.782741	1.27438	0.919255		3	0.95112	0.94768	1.08708	0.517067
4	0.344136	0.639779	1.25366	0.879212
Fig S5G
number	Ctrl	RA	RT	RT+RA
1	0.501351	0.681117	1.53613	1.20278
2	0.530999	0.709173	1.48788	1.13185
3	0.60826	0.432074	1.39935	0.944996
